# Supplementary material for: Characterization of Stimulated γδ T Cells: Phenotypic Analysis and Implications for Allogeneic Cellular Immunotherapy
Source: Cells. 2025 Dec 2;14(23):1917. doi: 10.3390/cells14231917 (PMC12691411; doi:10.3390/cells14231917)
Supplement: Supplementary file 1 [file cells-14-01917-s001.zip]

Archive with 1 entries (1 files):
- cells-3912445-supplementary.pdf
